# Supplementary material for: Deciphering Differences in Microbial Community Diversity between Clubroot-Diseased and Healthy Soils
Source: Microorganisms. 2024 Jan 25;12(2):251. doi: 10.3390/microorganisms12020251 (PMC10893227; doi:10.3390/microorganisms12020251)
Supplement: Supplementary file 1 [file microorganisms-12-00251-s001.zip]

Archive with 1 entries (1 files):
- microorganisms-2819078-supplementary.pdf
